# Supplementary material for: Ion Frequency Landscape in Growing Plants
Source: PLoS One. 2015 Oct 7;10(10):e0138839. doi: 10.1371/journal.pone.0138839 (PMC4596807; doi:10.1371/journal.pone.0138839)
Supplement: S1 Table — n–denotes the number of data that were read off from the indicated source. T–stands for the oscillation period, while f denotes the corresponding frequency. (XLS) [file pone.0138839.s010.xls]

## Sheet: S1 Table
		Source	Figure	Ion	Read off parameter	Species & localisation	n	T (s)	f (Hz)
	1	Messerli et al. [22]	4A	H+	H+ flux (pmol/cm2/s)	lily, tip	13	31.0 ± 4.0	0.0323
			4B				13	42.2 ± 10.0	0.0237
			5A	K+	K+ flux (pmol/cm2/s)		6	65.4 ± 7.1	0.0153
			5B				5	55.3 ± 7.5	0.0181
			7A	Ca2+	Ca2+ flux (pmol/cm2/s)		7	19.0 ± 4.0	0.052
			7B				13	19.4 ± 0.7	0.034
			7C				14	34.1 ± 6.4	0.0293
	2	Messerli et al. [23]	8	Ca2+	Ca2+ concentration (μM) 0.6 μm region and 2 μm region	lily, tip	9	30.6 ± 5.2	0.0327
							9	30.6 ± 3.7	0.0327
					Elongation rate precedes Ca2+		-	4.1 ± 0.2	0.2439
	3	Zonia et al. [8]	1A	Cl-	Cl- flux (pmol/cm2/s)	tobacco, apex	6	127 ± 18.1	0.0079
			1B	Cl-	Cl- flux (pmol/cm2/s)	lily, apex	19	11.9 ± 2.0	0.084
			2B	Cl-	Cl- flux (pmol/cm2/s)	tobacco, tip	4	6.7 ± 3.0	0.0149
			5A	Cl-	Cl- efflux (pmol/cm2/s)	tobacco, apex	8	66.5 ± 20.8	0.015
			5B	Cl-	Cl- efflux (pmol/cm2/s)		9	46.2 ± 15.7	0.0217
			6	Cl-	Cl- efflux (pmol/cm2/s)		3	55.8 ± 7.9	0.0179
	4	Holdaway-Clark et al. [24]	1A	Ca2+	Ca2+ at tip (nM)	lily, tip	3	25.9 ± 3.7	0.0386
			1C				1	30	0.0333
			2B				3	35.6 ± 16.7	0.0281
			3A	Ca2+	Ca2+ influx (pmol/cm2/s)		10	0.5 ± 0.1	1.9851
			3B				5	0.3 ± 0.1	3.3705
	5	Holdaway-Clarke and Hepler [5]	3	Ca2+	Max [Ca2+]	lily, tip	-	4	0.25
					Wall at tip thinnest		-	6	0.1667
				H+/K+	Max H+/K+ influx		-	12	0.0833
				Ca2+	Max Ca2+ influx		-	15	0.0667
					Slowest growth		-	20	0.05
				Ca2+	Min [Ca2+]		-	24	0.0417
					Tip wall thickest		-	26	0.0385
				H+/K+	Min H+/K+ influx		-	31.5	0.0317
				Ca2+	Min Ca2+ influx		-	35	0.0286
				Cl-	Peak growth max Cl- efflux		-	40	0.025
	6	Cardenas et al. [25]	3		[NAD(P)H]	lily, apex	10	17.7 ± 2.3	0.0566
	7	Cardenas et al. [26]	4A	Ca2+	Calcium (nM)	lily, tip	16	0.3 ± 0.1	2.9196
	8	Kroger et al. [27]	Table 1		Strain rate in the cell wall	lily, apex	-	6	0.1667 (0.1 min-1)
	9	Michard et al. [28]	2C	Ca2+	Ca2+ influx (pmol/cm2/s)	tobacco, tip	3	2.0 ± 0.1	0.5151
			3C	H+	H+ influx (pmol/cm2/s)		3	1.3 ± 0.1	0.7222
	10	Liu et al. [29]	3	Ca2+	Calcium flux (pmol/cm2/s)	pollen tube, tip	6	32.2 ± 0.5	0.0309
				H+	Proton flux (pmol/cm2/s)		6	32.2 ± 0.3	0.0309
				K+	Potassium flux (pmol/cm2/s)		6	32.4 ± 0.3	0.0308
				Cl-	Chloride flux (pmol/cm2/s)		5	32.5 ± 0.3	0.0308
			4		Flux due to H+-ATPase pump (pmol/cm2/s)		6	32.4 ± 0.2	0.0308
	11	Chavarria-Krauser and Yejie [30]	Table 1		Exocytosis affinities	tobacco, tip		33.3 – 9.1	0.0300 – 0.1100
	12	Kroger et al. [31]	2B		Thickness h (μm)	lily, tip	4	14.6 ± 0	0.0684
			2C, 6C	Ca2+	Cytoplasmic calcium concentration (μM)		4	14.6 ± 0	0.0684
			2D		Cell wall viscosity (MPa∙s)		4	14.7 ± 0	0.0682
