# Supplementary material for: Ion Frequency Landscape in Growing Plants
Source: PLoS One. 2015 Oct 7;10(10):e0138839. doi: 10.1371/journal.pone.0138839 (PMC4596807; doi:10.1371/journal.pone.0138839)
Supplement: S2 Table — (XLS) [file pone.0138839.s011.xls]

## Sheet: S2 Table
		Source	Figure	Ion	Read off parameter	Species & localisation	n	T (s)	f (Hz)
	1	Kochain et al. [32]	4	Ca2+	Ca2+ flux (nmol/cm2/s)	maize, root	2	42.5 ± 10.0	0.2352
	2	Shabala et al. [33]	2A (pH=5.2, control)	Ca2+	Ca2+ flux (nmol/cm2/s)	maize, root	8	7.2 ± 0.9	0.1386
				H+	H+ flux (nmol/cm2/s)		7	7.3 ± 1.0	0.137
			2B (pH=6.0)	Ca2+	Ca2+ flux (nmol/cm2/s)		8	5.6 ± 0.7	0.1771
				H+	H+ flux (nmol/cm2/s)		6	5.0 ± 0.6	0.1381
			2C (pH=4.0)	Ca2+	Ca2+ flux (nmol/cm2/s)		5	6.5 ± 0.5	0.1044
				H+	H+ flux (nmol/cm2/s)		7	5.9 ± 1.0	0.1685
	3	Shabala et al. [34]	1 (data from the text)	Ca2+	Ca2+ fluxes ranged (nmol/cm2/s)	maize, coleoptile protoplast	-	-30 :30	-0.0333: 0.0333
				H+	H+ fluxes ranged (nmol/cm2/s)		-	-140 :10	-0.0071: 0.1000
			5	H+	H+ flux (nmol/cm2/s)		7	3.2 ± 0.4	0.3149
