# Supplementary material for: Ion Frequency Landscape in Growing Plants
Source: PLoS One. 2015 Oct 7;10(10):e0138839. doi: 10.1371/journal.pone.0138839 (PMC4596807; doi:10.1371/journal.pone.0138839)
Supplement: S3 Table — (XLS) [file pone.0138839.s012.xls]

## Sheet: S3 Table
		Source	Species	T expectation value Ca2+	SD	n	α	t	confidence interval
	1	Holdaway- Clark, Hepler [5], Fig. 3; Messerli et al. [22], Fig. 7; Holdaway-Clark [24], Fig. 1A, C, 2B; Liu et al. [29], Fig. 3; Kroeger et al. [31] 2011, Fig. 2C	lily	24.98 s	7.41 s	11	0.05	0.0642982	24.84 s	25.13 s
				T expectation value Ca2+	SD	n	R2	SD	P
				11.67 s	0.60 s	11	0.993	0.922	< 0.0001
		Source	Species	T mean Ca2+	SD	n
	2	Shabala et al. [33], Fig. 2	maize	4.63 s	0.80 s	3
		Source	Species	T mean H+	SD	n
	3	Holdaway-Clark, Hepler [5], Fig. 3; Messerli et al. [22], Fig. 4A; Liu et al. [29], Fig. 3	lily	31.57 s	0.60 s	3
	4	Shabala et al. [33], Fig. 2; Shabala et al. [34], Fig. 5	maize	5.35 s	1.72 s	4
		Source	Species	T mean K+	SD	n
	5	Holdaway-Clark, Hepler [5], Fig. 3; Liu et al. [29], Fig. 3	lily	31.85 s	0.50 s	2
	6	Messerli et al. [22], Fig 5; Messerli et al. [23], Table 1	lily	57.90 s	6.60 s	3
		Source	Species	T mean Cl-	SD	n
	7	Zonia et al. [8], Fig 5, 6	tobacco	56.17 s	10.15 s	3
