# Supplementary material for: Ion Frequency Landscape in Growing Plants
Source: PLoS One. 2015 Oct 7;10(10):e0138839. doi: 10.1371/journal.pone.0138839 (PMC4596807; doi:10.1371/journal.pone.0138839)
Supplement: S4 Table — (XLS) [file pone.0138839.s013.xls]

## Sheet: S4 Table
	Source	Figure	Ion	Read off parameter	Species & localisation	φ(deg)	f (Hz)
	Holdaway-Clarke and Hepler [5]	5	Ca2+	Max Ca2+	lily, tip	36	0.25
				Wall at tip thinnest		53	0.1667
			H+/K+	Max H+/K+ influx		102	0.0833
			Ca2+	Max Ca2+ influx		145	0.0667
				Slowest growth		180	0.05
			Ca2+	Min Ca2+		218	0.0417
				Tip wall thickest		234	0.0385
			H+/K+	Min H+/K+ influx		370	0.0317
			Ca2+	Min Ca2+ influx		435	0.0286
			Cl-	Peak growth max Cl- efflux		0	0.025
